# Supplementary material for: In Vitro Regeneration Strategies in Woody Citrus of Northeast India (Citrus jambhiri and Citrus aurantifolia)
Source: Plants (Basel). 2026 May 29;15(11):1677. doi: 10.3390/plants15111677 (PMC13259310; doi:10.3390/plants15111677)
Supplement: Supplementary file 1 [file plants-15-01677-s001.zip]

Archive with 1 entries (1 files):
- plants-3853274-supplementary.pdf
